# Supplementary material for: Sick and Tired—Sociodemographic and Psychosocial Characteristics of Asylum Seekers Awaiting an Appointment for Psychotherapy
Source: Int J Environ Res Public Health. 2021 Nov 12;18(22):11850. doi: 10.3390/ijerph182211850 (PMC8619663; doi:10.3390/ijerph182211850)
Supplement: Supplementary file 1 [file ijerph-18-11850-s001.zip]

Archive with 1 entries (1 files):
- ijerph-1416518-supplementary.pdf
